# Supplementary material for: Carpachromene Ameliorates Insulin Resistance in HepG2 Cells via Modulating IR/IRS1/PI3k/Akt/GSK3/FoxO1 Pathway
Source: Molecules. 2021 Dec 16;26(24):7629. doi: 10.3390/molecules26247629 (PMC8708443; doi:10.3390/molecules26247629)
Supplement: Supplementary file 1 [file molecules-26-07629-s001.zip]

Archive with 1 entries (1 files):
- molecules-1485513-supplementary.pdf
